# Supplementary material for: A Self-Powered Optogenetic System for Implantable Blood Glucose Control
Source: Research (Wash D C). 2022 Jun 16;2022:9864734. doi: 10.34133/2022/9864734 (PMC9275083; doi:10.34133/2022/9864734)
Supplement: Supplementary Materials — Figure S1: SEM images of the i-PENG. Figure S2: flexibility test of the i-PENG. Figure S3: demonstration of the i-PENG for mechanical energy harvesting. Figure S4: fatigue performance data of the i-PENG. Figure S5: area under the curve (AUC) analysis of the IGTT data from Figure 5h. Figure S6: insulin resistance (HOMA-IR) analysis of mice implanted with the SOS. Movie S1: a LED lighted by the i-PENG in vivo. Movie S2: the SOS controlled by a magnetic switch in vitro. Movie S3: the SOS controlled by a magnetic switch in vivo. Movie S4: a db/db mouse after implanted the SOS. [file 9864734.f1.zip]

Archive with 5 entries (5 files):
- Movie 1.mp4
- Movie 2.mp4
- Movie 3.mp4
- Movie 4.mp4
- Revised Supporting information publication.docx
